# Supplementary material for: HIPEC in Peritoneal Metastasis of Gastric Origin: A Systematic Review of Regimens and Techniques
Source: J Clin Med. 2022 Mar 7;11(5):1456. doi: 10.3390/jcm11051456 (PMC8911234; doi:10.3390/jcm11051456)
Supplement: Supplementary file 1 [file jcm-11-01456-s001.zip]

Archive with 1 entries (1 files):
- jcm-1609095-SI.pdf
